# Supplementary material for: Isokinetic Strength Profile of the Wrist Muscles: A Study of Healthy Women and Men
Source: J Funct Morphol Kinesiol. 2025 Sep 30;10(4):377. doi: 10.3390/jfmk10040377 (PMC12551099; doi:10.3390/jfmk10040377)
Supplement: Supplementary file 1 [file jfmk-10-00377-s001.zip]

Archive with 1 entries (1 files):
- jfmk-3869763-supplementary.pdf
